# Supplementary material for: Application of machine reading comprehension techniques for named entity recognition in materials science
Source: J Cheminform. 2024 Jul 2;16:76. doi: 10.1186/s13321-024-00874-5 (PMC11220966; doi:10.1186/s13321-024-00874-5)
Supplement: Supplementary file 1 — Additional file 1: Table S1. The query used by materials science datasets. [file 13321_2024_874_MOESM1_ESM.xlsx]

## Sheet: Sheet1
Matscholar
Entity type	Query
MAT	Any inorganic solid or alloy, any non-gaseous element.
SPL	Names for crystal structures/phases.
DSC	Special descriptions of the type/shape of the sample.
PRO	Anything measurable that can have a unit and a value.
APL	Any high-level application such as photovoltaics, or any specific device such as field-effect transistor.
CMT	Any technique for synthesising a material.
SMT	Any method used to characterize a material.
BC4CHEMD
Entity type	Query
Chemical	Pure substances and mixtures composed of various elements.
SOFC
Entity type	Query
MATERIAL	Fuel cell’s material.
DEVICE	The type of device used in the fuel cell experiment (e.g., IT-SOFC).
EXPERIMENT	Experiment related operations such as test, perform, and report.
VALUE	Annotate the values and their respective units with the VALUE type (for example, above 750◦C, 1.0 W cm −2).
SOFC_slot
Entity type	Query
anode_material	Fuel cell’s anode.
cathode_material	Fuel cell’s cathode.
conductivity	A measure of a substance’s ability to carry current.
current_density	Current per unit section area.
degradation_rate	Rate of material consumption.
device	The type of device used in the fuel cell experiment (e.g., IT-SOFC).
electrolyte_material	Fuel cell’s electrolyte material.
fuel_used	The chemical composition or the class of a fuel or the oxidant species.
interlayer_material	Fuel cell’s interlayer material.
open_circuit_voltage	The potential difference between the positive and negative electrodes of a battery when no current passes through.
power_density	The amount of power processed per unit volume.
resistance	The more the conductor impedes the current.
support_material	Fuel cell’s support material.
time_of_operation	The time it takes to run.
thickness	The distance between the upper and lower sides of an object.
voltage	A physical quantity that measures the difference in energy of a unit charge in an electrostatic field due to the difference in electric potential.
working_temperature	Temperature class.
NLMChem
Entity type	Query
Chemical	Pure substances and mixtures composed of various elements.
